# Supplementary material for: The Metabolomic Profile of Microscopic Colitis Is Affected by Smoking but Not Histopathological Diagnosis, Clinical Course, Symptoms, or Treatment
Source: Metabolites. 2024 May 27;14(6):303. doi: 10.3390/metabo14060303 (PMC11205623; doi:10.3390/metabo14060303)
Supplement: Supplementary file 1 [file metabolites-14-00303-s001.zip]

Archive with 1 entries (1 files):
- metabolites-3014461-supplementary.pdf
